# Supplementary material for: Prevalence of Theileria ovis in sheep and goats in northwestern Saudi Arabia with notes on potential vectors
Source: PeerJ. 2024 Dec 16;12:e18687. doi: 10.7717/peerj.18687 (PMC11657190; doi:10.7717/peerj.18687)
Supplement: Supplemental Information 1 [file peerj-12-18687-s001.fas]

>JN412662_Theileria_ovis
AATTTAAACCTCTTCCAGA----GTATCAATTGGAGGGCAAGTCTGGTGCCAGCAGCCGCGGTAATTCCAGCTCCAATAGCGTATATTAAAATTGTTGCAGTTAAAAAGCTCGTAGTTGAATTTCTGCTG----CATTGCTTTTGCTCCTTTACG-----AGTCTTTGCA-----------TTGTGGCTTATTTCGG--ACTTTGTTTTACAA------TGTCCGGATGTTTACTTTGAGAAAATTAGAGTGCTCAAAGCAGGCTT-TCGCCTTGAATAGTTTAGCATGGAATAATAAAGTAGGACTTTGGTTCTATTTTGTTGGTTTTAGGTACCAAAGTAATGGTTAATAGGAACAGTTGGGGGCATTCGTATTTAACTGTCATAGGTGAAAATTCTTAGA
>MT883516_Theileria_ovis
AATTTAAACCTCTTCCAGA----GTATCAATTGGAGGGCAAGTCTGGTGCCAGCAGCCGCGGTAATTCCAGCTCCAATAGCGTATATTAAAATTGTTGCAGTTAAAAAGCTCGTAGTTGAATTTCTGCTG----CATTGCTTTTGCTCCTTTACG-----AGTCTTTGCA-----------TTGTGGCTTATTTCGG--ACTTTGTTTTACAA------TGTCCGGATGTTTACTTTGAGAAAATTAGAGTGCTCAAAGCAGGCTT-TCGCCTTGAATAGTTTAGCATGGAATAATAAAGTAGGACTTTGGTTCTATTTTGTTGGTTTTAGGTACCAAAGTAATGGTTAATAGGAACAGTTGGGGGCATTCGTATTTAACTGTCAGAGGTGAAA-TTCTTAGA
>MT883517_Theileria_ovis
AATTTAAACCTCTTCCAGA----GTATCAATTGGAGGGCAAGTCTGGTGCCAGCAGCCGCGGTAATTCCAGCTCCAATAGCGTATATTAAAATTGTTGCAGTTAAAAAGCTCGTAGTTGAATTTCTGCTG----CATTGCTTTTGCTCCTTTACG-----AGTCTTTGCA-----------TTGTGGCTTATTTCGG--ACTTTGTTTTACAA------TGTCCGGATGTTTACTTTGAGAAAATTAGAGTGCTCAAAGCAGGCTT-TCGCCTTGAATAGTTTAGCATGGAATAATAAAGTAGGACTTTGGTTCTATTTTGTTGGTTTTAGGTACCAAAGTAATGGTTAATAGGAACAGTTGGGGGCATTCGTATTTAACTGTCAGAGGTGAAA-TTCTTAGA
>KF681518_Theileria_ovis
AATTTAAACCTCTTCCAGACAGAGTATCAATTGGAGGGCAAGTCTGGTGCCAGCAGCCGCGGTAATTCCAGCTCCAATAGCGTATATTAAAATTGTTGCAGTTAAAAAGCTCGTAGTTGAATTTCTGCTG----CATTGCTTTTGCTCCTTTACG-----AGTCTTTGCA-----------TTGTGGCTTATTTCGG--ACTTTGTTTTACAA------TGTCCGGATGTTTACTTTGAGAAAATTAGAGTGCTCAAAGCAGGCTT-TCGCCTTGAATAGTTTAGCATGGAATAATAAAGTAGGACTTTGGTTCTATTTTGTTGGTTTTAGGTACCAAAGTAATGGTTAATAGGAACAGTTGGGGGCATTCGTATTTAACTGTCAGAGGTGAAA-TTCTTAGA
>MG738321_Theileria_ovis
AATTTAAACCTCTTCCAGA----GTATCAATTGGAGGGCAAGTCTGGTGCCAGCAGCCGCGGTAATTCCAGCTCCAATAGCGTATATTAAAATTGTTGCAGTTAAAAAGCTCGTAGTTGAATTTCTGCTG----CATTGCTTTTGCTCCTTTACG-----AGTCTTTGCA-----------TTGTGGCTTATTTCGG--ACTTTGTTTTACAA------TGTCCGGATGTTTACTTTGAGAAAATTAGAGTGCTCAAAGCAGGCTT-TCGCCTTGAATAGTTTAGCATGGAATAATAAAGTAGGACTTTGGTTCTATTTTGTTGGTTTTAGGTACCAAAGTAATGGTTAATAGGAACAGTTGGGGGCATTCGTATTTAACTGTCAGAGGTGAAA-TTCTTAGA
>ON138720_Theileria_ovis
AATTTAAACCTCTTCCAGA----GTATCAATTGGAGGGCAAGTCTGGTGCCAGCAGCCGCGGTAATTCCAGCTCCAATAGCGTATATTAAAATTGTTGCAGTTAAAAAGCTCGTAGTTGAATTTCTGCTG----CATTGCTTTTGCTCCTTTACG-----AGTCTTTGCA-----------TTGTGGCTTATTTCGG--ACTTTGTTTTACAA------TGTCCGGATGTTTACTTTGAGAAAATTAGAGTGCTCAAAGCAGGCTT-TCGCCTTGAATAGTTTAGCATGGAATAATAAAGTAGGACTTTGGTTCTATTTTGTTGGTTTTAGGTACCAAAGTAATGGTTAATAGGAACAGTTGGGGGCATTCGTATTTAACTGTCAGAGGTGAAA-TTCTTAGA
>ON138721_Theileria_ovis
AATTTAAACCTCTTCCAGA----GTATCAATTGGAGGGCAAGTCTGGTGCCAGCAGCCGCGGTAATTCCAGCTCCAATAGCGTATATTAAAATTGTTGCAGTTAAAAAGCTCGTAGTTGAATTTCTGCTG----CATTGCTTTTGCTCCTTTACG-----AGTCTTTGCA-----------TTGTGGCTTATTTCGG--ACTTTGTTTTACAA------TGTCCGGATGTTTACTTTGAGAAAATTAGAGTGCTCAAAGCAGGCTT-TCGCCTTGAATAGTTTAGCATGGAATAATAAAGTAGGACTTTGGTTCTATTTTGTTGGTTTTAGGTACCAAAGTAATGGTTAATAGGAACAGTTGGGGGCATTCGTATTTAACTGTCAGAGGTGAAA-TTCTTAGA
>ON138722_Theileria_ovis
AATTTAAACCTCTTCCAGA----GTATCAATTGGAGGGCAAGTCTGGTGCCAGCAGCCGCGGTAATTCCAGCTCCAATAGCGTATATTAAAATTGTTGCAGTTAAAAAGCTCGTAGTTGAATTTCTGCTG----CATTGCTTTTGCTCCTTTACG-----AGTCTTTGCA-----------TTGTGGCTTATTTCGG--ACTTTGTTTTACAA------TGTCCGGATGTTTACTTTGAGAAAATTAGAGTGCTCAAAGCAGGCTT-TCGCCTTGAATAGTTTAGCATGGAATAATAAAGTAGGACTTTGGTTCTATTTTGTTGGTTTTAGGTACCAAAGTAATGGTTAATAGGAACAGTTGGGGGCATTCGTATTTAACTGTCAGAGGTGAAA-TTCTTAGA
>ON138723_Theileria_ovis
AATTTAAACCTCTTCCAGA----GTATCAATTGGAGGGCAAGTCTGGTGCCAGCAGCCGCGGTAATTCCAGCTCCAATAGCGTATATTAAAATTGTTGCAGTTAAAAAGCTCGTAGTTGAATTTCTGCTG----CATTGCTTTTGCTCCTTTACG-----AGTCTTTGCA-----------TTGTGGCTTATTTCGG--ACTTTGTTTTACAA------TGTCCGGATGTTTACTTTGAGAAAATTAGAGTGCTCAAAGCAGGCTT-TCGCCTTGAATAGTTTAGCATGGAATAATAAAGTAGGACTTTGGTTCTATTTTGTTGGTTTTAGGTACCAAAGTAATGGTTAATAGGAACAGTTGGGGGCATTCGTATTTAACTGTCAGAGGTGAAA-TTCTTAGA
>ON138724_Theileria_ovis
AATTTAAACCTCTTCCAGA----GTATCAATTGGAGGGCAAGTCTGGTGCCAGCAGCCGCGGTAATTCCAGCTCCAATAGCGTATATTAAAATTGTTGCAGTTAAAAAGCTCGTAGTTGAATTTCTGCTG----CATTGCTTTTGCTCCTTTACG-----AGTCTTTGCA-----------TTGTGGCTTATTTCGG--ACTTTGTTTTACAA------TGTCCGGATGTTTACTTTGAGAAAATTAGAGTGCTCAAAGCAGGCTT-TCGCCTTGAATAGTTTAGCATGGAATAATAAAGTAGGACTTTGGTTCTATTTTGTTGGTTTTAGGTACCAAAGTAATGGTTAATAGGAACAGTTGGGGGCATTCGTATTTAACTGTCAGAGGTGAAA-TTCTTAGA
>ON138725_Theileria_ovis
AATTTAAACCTCTTCCAGA----GTATCAATTGGAGGGCAAGTCTGGTGCCAGCAGCCGCGGTAATTCCAGCTCCAATAGCGTATATTAAAATTGTTGCAGTTAAAAAGCTCGTAGTTGAATTTCTGCTG----CATTGCTTTTGCTCCTTTACG-----AGTCTTTGCA-----------TTGTGGCTTATTTCGG--ACTTTGTTTTACAA------TGTCCGGATGTTTACTTTGAGAAAATTAGAGTGCTCAAAGCAGGCTT-TCGCCTTGAATAGTTTAGCATGGAATAATAAAGTAGGACTTTGGTTCTATTTTGTTGGTTTTAGGTACCAAAGTAATGGTTAATAGGAACAGTTGGGGGCATTCGTATTTAACTGTCAGAGGTGAAA-TTCTTAGA
>ON138726_Theileria_ovis
AATTTAAACCTCTTCCAGA----GTATCAATTGGAGGGCAAGTCTGGTGCCAGCAGCCGCGGTAATTCCAGCTCCAATAGCGTATATTAAAATTGTTGCAGTTAAAAAGCTCGTAGTTGAATTTCTGCTG----CATTGCTTTTGCTCCTTTACG-----AGTCTTTGCA-----------TTGTGGCTTATTTCGG--ACTTTGTTTTACAA------TGTCCGGATGTTTACTTTGAGAAAATTAGAGTGCTCAAAGCAGGCTT-TCGCCTTGAATAGTTTAGCATGGAATAATAAAGTAGGACTTTGGTTCTATTTTGTTGGTTTTAGGTACCAAAGTAATGGTTAATAGGAACAGTTGGGGGCATTCGTATTTAACTGTCAGAGGTGAAA-TTCTTAGA
>ON138727_Theileria_ovis
AATTTAAACCTCTTCCAGA----GTATCAATTGGAGGGCAAGTCTGGTGCCAGCAGCCGCGGTAATTCCAGCTCCAATAGCGTATATTAAAATTGTTGCAGTTAAAAAGCTCGTAGTTGAATTTCTGCTG----CATTGCTTTTGCTCCTTTACG-----AGTCTTTGCA-----------TTGTGGCTTATTTCGG--ACTTTGTTTTACAA------TGTCCGGATGTTTACTTTGAGAAAATTAGAGTGCTCAAAGCAGGCTT-TCGCCTTGAATAGTTTAGCATGGAATAATAAAGTAGGACTTTGGTTCTATTTTGTTGGTTTTAGGTACCAAAGTAATGGTTAATAGGAACAGTTGGGGGCATTCGTATTTAACTGTCAGAGGTGAAA-TTCTTAGA
>ON138728_Theileria_ovis
AATTTAAACCTCTTCCAGA----GTATCAATTGGAGGGCAAGTCTGGTGCCAGCAGCCGCGGTAATTCCAGCTCCAATAGCGTATATTAAAATTGTTGCAGTTAAAAAGCTCGTAGTTGAATTTCTGCTG----CATTGCTTTTGCTCCTTTACG-----AGTCTTTGCA-----------TTGTGGCTTATTTCGG--ACTTTGTTTTACAA------TGTCCGGATGTTTACTTTGAGAAAATTAGAGTGCTCAAAGCAGGCTT-TCGCCTTGAATAGTTTAGCATGGAATAATAAAGTAGGACTTTGGTTCTATTTTGTTGGTTTTAGGTACCAAAGTAATGGTTAATAGGAACAGTTGGGGGCATTCGTATTTAACTGTCAGAGGTGAAA-TTCTTAGA
>ON138729_Theileria_ovis
AATTTAAACCTCTTCCAGA----GTATCAATTGGAGGGCAAGTCTGGTGCCAGCAGCCGCGGTAATTCCAGCTCCAATAGCGTATATTAAAATTGTTGCAGTTAAAAAGCTCGTAGTTGAATTTCTGCTG----CATTGCTTTTGCTCCTTTACG-----AGTCTTTGCA-----------TTGTGGCTTATTTCGG--ACTTTGTTTTACAA------TGTCCGGATGTTTACTTTGAGAAAATTAGAGTGCTCAAAGCAGGCTT-TCGCCTTGAATAGTTTAGCATGGAATAATAAAGTAGGACTTTGGTTCTATTTTGTTGGTTTTAGGTACCAAAGTAATGGTTAATAGGAACAGTTGGGGGCATTCGTATTTAACTGTCAGAGGTGAAA-TTCTTAGA
>ON138730_Theileria_ovis
AATTTAAACCTCTTCCAGA----GTATCAATTGGAGGGCAAGTCTGGTGCCAGCAGCCGCGGTAATTCCAGCTCCAATAGCGTATATTAAAATTGTTGCAGTTAAAAAGCTCGTAGTTGAATTTCTGCTG----CATTGCTTTTGCTCCTTTACG-----AGTCTTTGCA-----------TTGTGGCTTATTTCGG--ACTTTGTTTTACAA------TGTCCGGATGTTTACTTTGAGAAAATTAGAGTGCTCAAAGCAGGCTT-TCGCCTTGAATAGTTTAGCATGGAATAATAAAGTAGGACTTTGGTTCTATTTTGTTGGTTTTAGGTACCAAAGTAATGGTTAATAGGAACAGTTGGGGGCATTCGTATTTAACTGTCAGAGGTGAAA-TTCTTAGA
>ON138731_Theileria_ovis
AATTTAAACCTCTTCCAGA----GTATCAATTGGAGGGCAAGTCTGGTGCCAGCAGCCGCGGTAATTCCAGCTCCAATAGCGTATATTAAAATTGTTGCAGTTAAAAAGCTCGTAGTTGAATTTCTGCTG----CATTGCTTTTGCTCCTTTACG-----AGTCTTTGCA-----------TTGTGGCTTATTTCGG--ACTTTGTTTTACAA------TGTCCGGATGTTTACTTTGAGAAAATTAGAGTGCTCAAAGCAGGCTT-TCGCCTTGAATAGTTTAGCATGGAATAATAAAGTAGGACTTTGGTTCTATTTTGTTGGTTTTAGGTACCAAAGTAATGGTTAATAGGAACAGTTGGGGGCATTCGTATTTAACTGTCAGAGGTGAAA-TTCTTAGA
>ON138732_Theileria_ovis
AATTTAAACCTCTTCCAGA----GTATCAATTGGAGGGCAAGTCTGGTGCCAGCAGCCGCGGTAATTCCAGCTCCAATAGCGTATATTAAAATTGTTGCAGTTAAAAAGCTCGTAGTTGAATTTCTGCTG----CATTGCTTTTGCTCCTTTACG-----AGTCTTTGCA-----------TTGTGGCTTATTTCGG--ACTTTGTTTTACAA------TGTCCGGATGTTTACTTTGAGAAAATTAGAGTGCTCAAAGCAGGCTT-TCGCCTTGAATAGTTTAGCATGGAATAATAAAGTAGGACTTTGGTTCTATTTTGTTGGTTTTAGGTACCAAAGTAATGGTTAATAGGAACAGTTGGGGGCATTCGTATTTAACTGTCAGAGGTGAAA-TTCTTAGA
>ON138733_Theileria_ovis
AATTTAAACCTCTTCCAGA----GTATCAATTGGAGGGCAAGTCTGGTGCCAGCAGCCGCGGTAATTCCAGCTCCAATAGCGTATATTAAAATTGTTGCAGTTAAAAAGCTCGTAGTTGAATTTCTGCTG----CATTGCTTTTGCTCCTTTACG-----AGTCTTTGCA-----------TTGTGGCTTATTTCGG--ACTTTGTTTTACAA------TGTCCGGATGTTTACTTTGAGAAAATTAGAGTGCTCAAAGCAGGCTT-TCGCCTTGAATAGTTTAGCATGGAATAATAAAGTAGGACTTTGGTTCTATTTTGTTGGTTTTAGGTACCAAAGTAATGGTTAATAGGAACAGTTGGGGGCATTCGTATTTAACTGTCAGAGGTGAAA-TTCTTAGA
>ON138734_Theileria_ovis
AATTTAAACCTCTTCCAGA----GTATCAATTGGAGGGCAAGTCTGGTGCCAGCAGCCGCGGTAATTCCAGCTCCAATAGCGTATATTAAAATTGTTGCAGTTAAAAAGCTCGTAGTTGAATTTCTGCTG----CATTGCTTTTGCTCCTTTACG-----AGTCTTTGCA-----------TTGTGGCTTATTTCGG--ACTTTGTTTTACAA------TGTCCGGATGTTTACTTTGAGAAAATTAGAGTGCTCAAAGCAGGCTT-TCGCCTTGAATAGTTTAGCATGGAATAATAAAGTAGGACTTTGGTTCTATTTTGTTGGTTTTAGGTACCAAAGTAATGGTTAATAGGAACAGTTGGGGGCATTCGTATTTAACTGTCAGAGGTGAAA-TTCTTAGA
>ON138735_Theileria_ovis
??????????????????????????????????AGGGCAAGTCTGGTGCCAGCAGCCGCGGTAATTCCAGCTCCAATAGCGTATATTAAAATTGTTGCAGTTAAAAAGCTCGTAGTTGAATTTCTGCTG----CATTGCTTTTGCTCCTTTACG-----AGTCTTTGCA-----------TTGTGGCTTATTTCGG--ACTTTGTTTTACAA------TGTCCGGATGTTTACTTTGAGAAAATTAGAGTGCTCAAAGCAGGCTT-TCGCCTTGAATAGTTTAGCATGGAATAATAAAGTAGGACTTTGGTTCTATTTTGTTGGTTTTAGGTACCAAAGTAATGGTTAATAGGAACAGTTGGGGGCATTCGTATTTAACTGTCAGAGGTGAAA-TTCTTAGA
>ON138736_Theileria_ovis
AATTTAAACCTCTTCCAGA----GTATCAATTGGAGGGCAAGTCTGGTGCCAGCAGCCGCGGTAATTCCAGCTCCAATAGCGTATATTAAAATTGTTGCAGTTAAAAAGCTCGTAGTTGAATTTCTGCTG----CATTGCTTTTGCTCCTTTACG-----AGTCTTTGCA-----------TTGTGGCTTATTTCGG--ACTTTGTTTTACAA------TGTCCGGATGTTTACTTTGAGAAAATTAGAGTGCTCAAAGCAGGCTT-TCGCCTTGAATAGTTTAGCATGGAATAATAAAGTAGGACTTTGGTTCTATTTTGTTGGTTTTAGGTACCAAAGTAATGGTTAATAGGAACAGTTGGGGGCATTCGTATTTAACTGTCAGAGGTGAAA-TTCTTAGA
>ON138737_Theileria_ovis
AATTTAAACCTCTTCCAGA----GTATCAATTGGAGGGCAAGTCTGGTGCCAGCAGCCGCGGTAATTCCAGCTCCAATAGCGTATATTAAAATTGTTGCAGTTAAAAAGCTCGTAGTTGAATTTCTGCTG----CATTGCTTTTGCTCCTTTACG-----AGTCTTTGCA-----------TTGTGGCTTATTTCGG--ACTTTGTTTTACAA------TGTCCGGATGTTTACTTTGAGAAAATTAGAGTGCTCAAAGCAGGCTT-TCGCCTTGAATAGTTTAGCATGGAATAATAAAGTAGGACTTTGGTTCTATTTTGTTGGTTTTAGGTACCAAAGTAATGGTTAATAGGAACAGTTGGGGGCATTCGTATTTAACTGTCAGAGGTGAAA-TTCTTAGA
>ON138738_Theileria_ovis
?????????????????????????????????????????????GGTGCCAGCAGCCGCGGTAATTCCAGCTCCAATAGCGTATATTAAAATTGTTGCAGTTAAAAAGCTCGTAGTTGAATTTCTGCTG----CATTGCTTTTGCTCCTTTACG-----AGTCTTTGCA-----------TTGTGGCTTATTTCGG--ACTTTGTTTTACAA------TGTCCGGATGTTTACTTTGAGAAAATTAGAGTGCTCAAAGCAGGCTT-TCGCCTTGAATAGTTTAGCATGGAATAATAAAGTAGGACTTTGGTTCTATTTTGTTGGTTTTAGGTACCAAAGTAATGGTTAATAGGAACAGTTGGGGGCATTCGTATTTAACTGTCAGAGGTGAAA-TTCTTAGA
>ON138739_Theileria_ovis
???????????????????????????????????????????????????????????????????????????AATAGAGTATATTAAAATTGTTGCAGTTAAAAAGCTCGTAGTTGAATTTCTGCTG----CATTGGTTTTGCTCCTTTACG-----AGTCTTTGCA-----------TTGTGGCTTATTTCGG--ACTTTGTTTTACAA------TGTCCGGATGTTTACTTTGAGAAAATTAGAGTGCTCAAAGCAGGCTT-TCGCCTTGAATAGTTTAGCATGGAATAATAAAGTAGGACTTTGGTTCTATTTTGTTGGGTTTGGGTACCAAAGTAATGGGTAATAGGAACAGTTGGGGGCATTCGTATTTAACTGTCAGA???????-????????
>ON138740_Theileria_ovis
??????????????????????????????????????CAAGTCTGGAGCCAGCAGCCGCGGTAATTCCAGCTCCAATAGCGTATATTAAAATTGTTGCAGTTAAAAAGCTCGTAGTTGAATTTCTGCTG----CATTGCTTTTGCTCCTTTACG-----AGTCTTTGCA-----------TTGTGGCTTATTTCGG--ACTTTGTTTTACAA------TGTCCGGATGTTTACTTTGAGAAAATTAGAGTGCTCAAAGCAGGCTT-TCGCCTTGAATAGTTTAGCATGGAATAATAAAGTAGGACTTTGGTTCTATTTTGTTGGTTTTAGGTACCAAAGTAATGGTTAATAGGAACAGTTGGGGGCATTCGTATTTAACTGTCCGAGGTGAAA-TTCTTAGA
>ON138741_Theileria_ovis
??????????????????????????????????????????????????????????????????TCCACCTCCAATAGCGTATATTAAAATTGTTGCAGTTAAAAAGCTCGTAGATGAATTTCTGCTG----CATTGCTTTTGCTCCTTTACG-----AGTCTTTGCA-----------TTGTGGCTTATTTCGG--ACTTTGTTTTACAA------TGTCCGGATGTTTACTTTAAGAAAATTAGAGTGCTCAAAGCAGGCTT-TCGCCTTGAATAGTTTAGCATGGAATAATAAAGTAGGACTTTGGTTCTATTTTGTTGGTTTTAGCTACCAAAGTAATGGTTAATAGGAACAGTTGGGGGCATTCGTATTTGACTGTCAGAGGTGAAA-TTCTTAGA
>AF078815_Theileria_mutans
AACCTAAACCCCTTCCAGA----GTATCAATTGGAGGGCAAGTCTGGTGCCAGCAGCCGCGGTAATTCCAGCTCCAATAGCGTATATTAAAATTGTTGCAGTTAAAAAGCTCGTAGTTGAATTTCTGCCG----CATCGCGGCGGCCCTCCCGGG------CCCAGCGG------------TTGCGGCTTATTTCGG--ACTCGCTTGCGT---------CTCCGAATGTTTACTTTGAGAAAATTAGAGTGCTCAAAGCAGGCCC-TTGCCTTGAATACTTTAGCATGGAATAATAAAGTAGGACTTTGGTTCTATTTTGTTGGTTT--AGCGCCAAAGTAATGGTTAATAGGAACAGTTGGGGGCATTCGTATTTAACTGTCAGAGGTGAAA-TTCTTAGA
>AJ006446_Theileria_lestoquardi
AATTTAAGCCTCTTCCAGA----GTATCAATTGGAGGGCAAGTCTGGTGCCAGCAGCCGCGGTAATTCCAGCTCCAATAGCGTATATTAAAATTGTTGCAGTTAAAAAGCTCGTAGTTGAATTTCTGCTG----CATTGCTTGTGTCCCTCCGGG------GTCTGTGCA------------TGTGGCTTTTTTCGG--ACGGAGTTT-CT-------TTGTCTGAATGTTTACTTTGAGAAAATTAGAGTGCTCAAAGCAGGCTT-TTGCCTTGAATAGTTCAGCATGGAATAATAAAGTAGGACTTTGGTTCTATTTTGTTGGTTTTAGGTACCAAAGTAATGGTTAATAGGAACAGTTGGGGGCATTCGTATTTAACTGTCAGAGGTGAAA-TTCTTAGA
>AY726011_Theileria_capreoli
AATTTAAACCTCTTCCAGA----GTATCAATTGGAGGGCAAGTCTGGTGCCAGCAGCCGCGGTAATTCCAGCTCCAATAGCGTATATTAAAATTGTTGCAGTTAAAAAGCTCGTAGTTGAATTTCTGCTG----CATTGCATTTTCTCCTATACG-----AGTTTTTGCA-----------TTGTGGCTTATTTCGGTTATAAAATTTATT----TTTATTTCCGGATGTTTACTTTGAGAAAATTAGAGTGCTCAAAGCAGGCTT-TTGCCTTGAATAGTTTAGCATGGAATAATAAAGTAGGACTTTGGTTCTATTTTGTTGGTTTTAGGTACCAAAGTAATGGTTAATAGGAACAGTTGGGGGCATTCGTATTTAACTGTCAGAGGTGAAA-TTCTTAGA
>AF013418_Theileria_parva
AATTTAAACCTCTTCCAGA----GTATCAATTGGAGGGCAAGTCTGGTGCCAGCAGCCGCGGTAATTCCAGCTCCAATAGCGTATATTAAAATTGTTGCAGTTAAAAAGCTCGTAGTTGAATTTCTGCTG----CATCGCT-GTGTCCCTTCGGG------GTCTCTGCA------------TGTGGCTTATTTCRG--ACGGAGTTCGCT-------TTGTCTGGATGTTTACTTTGAGAAAATTAGAGTGCTCAAAGCAGGCTT-TTGCCTTGAATAGTTTAGCATGGAATAATAAAGTAGGACTTTGGTTCTATTTTGTTGGTTTTAGGTACCAAAGTAATGGTTAATAGGAACAGTTGGGGGCATTCGTATTTAACTGTCAGAGGTGAAA-TTCTTAGA
>KU356903_Theileria_luwenshuni
-ATTTAAACCTCTTCCAGA----GTATCAATTGGAGGGCAAGTCTGGTGCCAGCAGCCGCGGTAATTCCAGCTCCAATAGCGTATATTAAAATTGTTGCAGTTAAAAAGCTCGTAGTTGAATTTCTGCTG----CATCGCGTCTTCTTTTTGATG-----AGTTGGCGTA-----------TTGCGGCTTTTTTCGG--ATGATTTTT----------TTGTCCGGATGATTACTTTGAGAAAATTAGAGTGCTCAAAGCAGGCTT-TTGCCTTGAATAGTTTAGCATGGAATAATAAAGTAGGACTTTGGTTCTATTTTGTTGGTTTTAGGTACCAAAGTAATGGTTAATAGGAACAGTTGGGGGCATTCGTATTTAACTGTCAGAGGTGAAA-TTCTTAGA
>MH085203_Theileria_cervi
AATTTAAACCTCTTCCAGA----GTATCAATTGGAGGGCAAGTCTGGTGCCAGCAGCCGCGGTAATTCCAGCTCCAATAGCGTATATTAAAATTGTTGCAGTTAAAAAGCTCGTAGTTGAATTTCTGCTG----CATTACATTTTCTCCTCGACG-----AGTTTCTGTA-----------TTGCGGCTTATTTCGG--ATTATGCTTGCA-------TTTTCCGGATGTTTACTTTGAGAAAATTAGAGTGCTCAAAGCAGGCTT-TTGCCTTGAATAGTTTAGCATGGAATAATAAAGTAGGACTTTGGTTCTATTTTGTTGGTTTTAGGTACCAAAGTAATGGTTAATAGGAACAGTTGGGGGCATTCGTATTTAACTGTCAGAGGTGAAA-TTCTTAGA
>MZ078473_Theileria_sp.
GATTTAAACCTCTTCCAGA----GTATCAATTGGAGGGCAAGTCTGGTGCCAGCAGCCGCGGTAATTCCAGCTCCAATAGCGTATATTAAAATTGTTGCAGTTAAAAAGCTCGTAGTTGAATTTCTGCTG----CATTGCTTTTGCTCCTTTACG-----AGTCTTTGCA-----------TTGTGGCTTATTTCGG--ACTTTGTTTTACAA------TGTCCGGATGTTTACTTTGAGAAAATTAGAGTGCTCAAAGCAGGCTT-TCGCCTTGAATAGTTTAGCATGGAATAATAAAGTAGGACTTTGGTTCTATTTTGTTGGTTTTAGGTACCAAAGTAATGGTTAATAGGAACAGTTGGGGGCATTCGTATTTAACTGTCAGAGGTGAAA-TTCTTAGA
>MZ078469_Theileria_sp.
GATTTAAACCTCTTCCAGA----GTATCAATTGGAGGGCAAGTCTGGTGCCAGCAGCCGCGGTAATTCCAGCTCCAATAGCGTATATTAAAATTGTTGCAGTTAAAAAGCTCGTAGTTGAATTTCTGCTG----CATTGCTTTTGCTCCTTTACG-----AGTCTTTGCA-----------TTGTGGCTTATTTCGG--ACTTTGTTTTACAA------TGTCCGGATGTTTACTTTGAGAAAATTAGAGTGCTCAAAGCAGGCTT-TCGCCTTGAATAGTTTAGCATGGAATAATAAAGTAGGACTTTGGTTCTATTTTGTTGGTTTTAGGTACCAAAGTAATGGTTAATAGGAACAGTTGGGGGCATTCGTATTTAACTGTCAGAGGTGAAA-TTCTTAGA
>MZ078467_Theileria_sp.
GATTTAAACCTCTTCCAGA----GTATCAATTGGAGGGCAAGTCTGGTGCCAGCAGCCGCGGTAATTCCAGCTCCAATAGCGTATATTAAAATTGTTGCAGTTAAAAAGCTCGTAGTTGAATTTCTGCTG----CATTGCTTTTGCTCCTTTACG-----AGTCTTTGCA-----------TTGTGGCTTATTTCGG--ACTTTGTTTTACAA------TGTCCGGATGTTTACTTTGAGAAAATTAGAGTGCTCAAAGCAGGCTT-TCGCCTTGAATAGTTTAGCATGGAATAATAAAGTAGGACTTTGGTTCTATTTTGTTGGTTTTAGGTACCAAAGTAATGGTTAATAGGAACAGTTGGGGGCATTCGTATTTAACTGTCAGAGGTGAAA-TTCTTAGA
>MZ078472_Theileria_sp.
GATTTAAACCTCTTCCAGA----GTATCAATTGGAGGGCAAGTCTGGTGCCAGCAGCCGCGGTAATTCCAGCTCCAATAGCGTATATTAAAATTGTTGCAGTTAAAAAGCTCGTAGTTGAATTTCTGCTG----CATTGCTTTTGCTCCTTTACG-----AGTCTTTGCA-----------TTGTGGCTTATTTCGG--ACTTTGTTTTACAA------TGTCCGGATGTTTACTTTGAGAAAATTAGAGTGCTCAAAGCAGGCTT-TCGCCTTGAATAGTTTAGCATGGAATAATAAAGTAGGACTTTGGTTCTATTTTGTTGGTTTTAGGTACCAAAGTAATGGTTAATAGGAACAGTTGGGGGCATTCGTATTTAACTGTCAGAGGTGAAA-TTCTTAGA
>MZ078471_Theileria_sp.
GATTTAA-CCTCTTCCAGA----GTATCAATTGGAGGGCAAGTCTGGTGCCAGCAGCCGCGGTAATTCCAGCTCCAATAGCGTATATTAAAATTGTTGCAGTTAAAAAGCTCGTAGTTGAATTTCTGCTG----CATTGCTTTTGCTCCTTTACG-----AGTCTTTGCA-----------TTGTGGCTTATTTCGG--ACTTTGTTTTACAA------TGTCCGGATGTTTACTTTGAGAAAATTAGAGTGCTCAAAGCAGGCTT-TCGCCTTGAATAGTTTAGCATGGAATAATAAAGTAGGACTTTGGTTCTATTTTGTTGGTTTTAGGTACCAAAGTAATGGTTAATAGGAACAGTTGGGGGCATTCGTATTTAACTGTCAGAGGTGAAA-TTCTTAGA
>MZ078466_Theileria_sp.
GATTTAAACCTCTTCCAGA----GTATCAATTGGAGGGCAAGTCTGGTGCCAGCAGCCGCGGTAATTCCAGCTCCAATAGCGTATATTAAAATTGTTGCAGTTAAAAAGCTCGTAGTTGAATTTCTGCTG----CATTGCTTTTGCTCCTTTACG-----AGTCTTTGCA-----------TTGTGGCTTATTTCGG--ACTTTGTTTTACAA------TGTCCGGATGTTTACTTTGAGAAAATTAGAGTGCTCAAAGCAGGCTT-TCGCCTTGAATAGTTTAGCATGGAATAATAAAGTAGGACTTTGGTTCTATTTTGTTGGTTTTAGGTACCAAAGTAATGGTTAATAGGAACAGTTGGGGGCATTCGTATTTAACTGTCAGAGGTGAAA-TTCTTAGA
>MZ078465_Theileria_sp.
GATTTAAACCTCTTCCAGA----GTATCAATTGGAGGGCAAGTCTGGTGCCAGCAGCCGCGGTAATTCCAGCTCCAATAGCGTATATTAAAATTGTTGCAGTTAAAAAGCTCGTAGTTGAATTTCTGCTG----CATTGCTTTTGCTCCTTTACG-----AGTCTTTGCA-----------TTGTGGCTTATTTCGG--ACTTTGTTTTACAA------TGTCCGGATGTTTACTTTGAGAAAATTAGAGTGCTCAAAGCAGGCTT-TCGCCTTGAATAGTTTAGCATGGAATAATAAAGTAGGACTTTGGTTCTATTTTGTTGGTTTTAGGTACCAAAGTAATGGTTAATAGGAACAGTTGGGGGCATTCGTATTTAACTGTCAGAGGTGAAA-TTCTTAGA
>MZ078468_Theileria_sp.
GATTTAAACCTCTTCCAGA----GTATCAATTGGAGGGCAAGTCTGGTGCCAGCAGCCGCGGTAATTCCAGCTCCAATAGCGTATATTAAAATTGTTGCAGTTAAAAAGCTCGTAGTTGAATTTCTGCTG----CATTGCTTTTGCTCCTTTACG-----AGTCTTTGCA-----------TTGTGGCTTATTTCGG--ACTTTGTTTTACAA------TGTCCGGATGTTTACTTTGAGAAAATTAGAGTGCTCAAAGCAGGCTT-TCGCCTTGAATAGTTTAGCATGGAATAATAAAGTAGGACTTTGGTTCTATTTTGTTGGTTTTAGGTACCAAAGTAATGGTTAATAGGAACAGTTGGGGGCATTCGTATTTAACTGTCAGAGGTGAAA-TTCTTAGA
>MG738319_Theileria_ovis
AATTTAAACCTCTTCCAGA----GTATCAATTGGAGGGCAAGTCTGGTGCCAGCAGCCGCGGTAATTCCAGCTCCAATAGCGTATATTAAAATTGTTGCAGTTAAAAAGCTCGTAGTTGAATTTCTGCTG----CATTGCTTTTGCTCCTTTACG-----AGTCTTTGCA-----------TTGTGGCTTATTTCGG--ACTTTGTTTTACAA------TGTCCGGATGTTTACTTTGAGAAAATTAGAGTGCTCAAAGCAGGCTT-TCGCCTTGAATAGTTTAGCATGGAATAATAAAGTAGGACTTTGGTTCTATTTTGTTGGTTTTAGGTACCAAAGTAATGGTTAATAGGAACAGTTGGGGGCATTCGTATTTAACTGTCAGAGGTGAAA-TTCTTAGA
>MG738320_Theileria_ovis
AATTTAAACCTCTTCCAGA----GTATCAATTGGAGGGCAAGTCTGGTGCCAGCAGCCGCGGTAATTCCAGCTCCAATAGCGTATATTAAAATTGTTGCAGTTAAAAAGCTCGTAGTTGAATTTCTGCTG----CATTGCTTTTGCTCCTTTACG-----AGTCTTTGCA-----------TTGTGGCTTATTTCGG--ACTTTGTTTTACAA------TGTCCGGATGTTTACTTTGAGAAAATTAGAGTGCTCAAAGCAGGCTT-TCGCCTTGAATAGTTTAGCATGGAATAATAAAGTAGGACTTTGGTTCTATTTTGTTGGTTTTAGGTACCAAAGTAATGGTTAATAGGAACAGTTGGGGGCATTCGTATTTAACTGTCAGAGGTGAAA-TTCTTAGA
>MG738322_Theileria_ovis
AATTTAAACCTCTTCCAGA----GTATCAATTGGAGGGCAAGTCTGGTGCCAGCAGCCGCGGTAATTCCAGCTCCAATAGCGTATATTAAAATTGTTGCAGTTAAAAAGCTCGTAGTTGAATTTCTGCTG----CATTGCTTTTGCTCCTTTACG-----AGTCTTTGCA-----------TTGTGGCTTATTTCGG--ACTTTGTTTTACAA------TGTCCGGATGTTTACTTTGAGAAAATTAGAGTGCTCAAAGCAGGCTT-TCGCCTTGAATAGTTTAGCATGGAATAATAAAGTAGGACTTTGGTTCTATTTTGTTGGTTTTAGGTACCAAAGTAATGGTTAATAGGAACAGTTGGGGGCATTCGTATTTAACTGTCAGAGGTGAAA-TTCTTAGA
>L24381.1_Toxoplasma_gondii
AATCCAAACCCCTTTCAGA----GTAACAATTGGAGGGCAAGTCTGGTGCCAGCAGCCGCGGTAATTCCAGCTCCAATAGCGTATATTAAAGTTGTTGCAGTTAAAAAGCTCGTAGTTGGATTTCTGCTGGAAGCAGCCAGTCCGCCCTCAGGGGTGTGCACTTGGTGAATTCTAGCATCCTTCTGGATTTCTCCAC--ACTTCATTGTGTGGAGTTTTTTCCAGGACTTTTACTTTGAGAAAATTAGAGTGTTTCAAGCAGGCTTGTCGCCTTGAATACTGCAGCATGGAATAATAAGATAGGATTTCGGCCCTATTTTGTTGGTTTCTAGGACTGAAGTAATGATTAATAGGA-CGGTTGGGGGCATTCGTATTTAACTGTCAGAGGTGAAA-TTCTTAGA
